# Supplementary material for: Synergistic effect of garlic and andrographis extracts on digestive enzyme activity, immune modulation, and anti- inflammation in nile tilapia (Oreochromis niloticus)
Source: Comp Immunol Rep. 2025 Oct 22;9:200257. doi: 10.1016/j.cirep.2025.200257 (PMC12596979; doi:10.1016/j.cirep.2025.200257)
Supplement: Supplementary file 1 [file mmc1.xlsx]

## Sheet: Protein 
Treatment			OD	dilution	mg Prptein/ml	SD				mg Prptein/ml	SD
Treatment	Fish	R							control	0.285402	0.00539634
control	1	1	0.662		0.286254	0.00307512			1% GE	0.256376	0.00598482
		2	0.674		0.281157				1% AE	0.254137	0.00500968
		3	0.661		0.286687				1% GAF	0.249963	0.00298781
	2	1	0.669		0.283259	0.00556075
		2	0.653		0.290199
		3	0.644		0.294255
	3	1	0.666		0.284535	0.00755316
		2	0.657		0.288432
		3	0.692		0.273844
1% GE	1	1	0.755		0.250993	0.0066417
		2	0.761		0.249014
		3	0.725		0.261379
	2	1	0.76		0.249342	0.00926519
		2	0.755		0.250993
		3	0.712		0.266152
	3	1	0.736		0.257473	0.00204755
		2	0.726		0.261019
		3	0.726		0.261019
1% AE	1	1	0.746		0.254021	0.00582847
		2	0.717		0.264296
		3	0.718		0.263928
	2	1	0.758		0.25	0.00431272
		2	0.742		0.255391
		3	0.733		0.258527
	3	1	0.754		0.251326	0.00488785
		2	0.764		0.248037
		3	0.784		0.241709
1% GAF	1	1	0.743		0.255047	0.00206193
		2	0.742		0.255391
		3	0.753		0.25166
	2	1	0.77		0.246104	0.00349764
		2	0.792		0.239268
		3	0.785		0.241401
	3	1	0.737		0.257123	0.00340386
		2	0.757		0.25033
		3	0.748		0.253342

## Sheet: Amylase 
Treatment			OD	slope moltose	volume	dilution	total volume	incubate time	Amylase Activity	mg Prptein/ml	Amylase Specific Activity	Average	SD				Amylase Specific Activity	SD
Treatment	Fish	R	540 nm		enzyme/ml		250/1000	60/15	(mg Maltose/h/ml)	(mg/ml)	(mg Maltose/h/mg protein)					Control	541.73	29.1003
Control	1	1	1.21	0.7602	10	10	0.25	15	159.169	0.286254	556.04	541.73	29.1003			GE	851.985	27.3582
		2	1.198	0.7602	10	10	0.25	15	157.59	0.281157	560.505					AE	792.856	26.485
		3	1.196	0.7602	10	10	0.25	15	157.327	0.286687	548.777					GAF	914.178	20.428
	2	1	1.125	0.7602	10	10	0.25	15	147.987	0.283259	522.446
		2	1.146	0.7602	10	10	0.25	15	150.75	0.290199	519.47
		3	1.135	0.7602	10	10	0.25	15	149.303	0.294255	507.393
	3	1	1.116	0.7602	10	10	0.25	15	146.803	0.284535	515.943
		2	1.194	0.7602	10	10	0.25	15	157.064	0.288432	544.544
		3	1.25	0.7602	10	10	0.25	15	164.43	0.273844	600.453
GE	1	1	1.693	0.7602	10	10	0.25	15	222.705	0.250993	887.293	851.985	27.3582
		2	1.671	0.7602	10	10	0.25	15	219.811	0.249014	882.722
		3	1.646	0.7602	10	10	0.25	15	216.522	0.261379	828.382
	2	1	1.658	0.7602	10	10	0.25	15	218.1	0.249342	874.704
		2	1.622	0.7602	10	10	0.25	15	213.365	0.250993	850.082
		3	1.622	0.7602	10	10	0.25	15	213.365	0.266152	801.667
	3	1	1.672	0.7602	10	10	0.25	15	219.942	0.257473	854.234
		2	1.664	0.7602	10	10	0.25	15	218.89	0.261019	838.596
		3	1.687	0.7602	10	10	0.25	15	221.915	0.261019	850.187
AE	1	1	1.502	0.7602	10	10	0.25	15	197.58	0.254021	777.807	792.856	26.485
		2	1.564	0.7602	10	10	0.25	15	205.735	0.264296	778.429
		3	1.512	0.7602	10	10	0.25	15	198.895	0.263928	753.597
	2	1	1.542	0.7602	10	10	0.25	15	202.841	0.25	811.365
		2	1.547	0.7602	10	10	0.25	15	203.499	0.255391	796.814
		3	1.501	0.7602	10	10	0.25	15	197.448	0.258527	763.744
	3	1	1.534	0.7602	10	10	0.25	15	201.789	0.251326	802.897
		2	1.538	0.7602	10	10	0.25	15	202.315	0.248037	815.666
		3	1.535	0.7602	10	10	0.25	15	201.921	0.241709	835.386
GAF	1	1	1.751	0.7602	10	10	0.25	15	230.334	0.255047	903.104	914.178	20.428
		2	1.754	0.7602	10	10	0.25	15	230.729	0.255391	903.434
		3	1.711	0.7602	10	10	0.25	15	225.072	0.25166	894.351
	2	1	1.731	0.7602	10	10	0.25	15	227.703	0.246104	925.232
		2	1.728	0.7602	10	10	0.25	15	227.309	0.239268	950.018
		3	1.721	0.7602	10	10	0.25	15	226.388	0.241401	937.807
	3	1	1.758	0.7602	10	10	0.25	15	231.255	0.257123	899.393
		2	1.754	0.7602	10	10	0.25	15	230.729	0.25033	921.697
		3	1.719	0.7602	10	10	0.25	15	226.125	0.253342	892.566

## Sheet: lipase 
Treatment			OD	slope	volume	dilution	incubate time	Lipase Activity	mg Prptein/ml	Lipase Specific Activity	Average	SD				Lipase Specific Activity	SD
Treatment	Fish	R	410 nm	p-nitrophenol	enzyme/ml		60/15	(µmol p-nitrophenol/h/ml)	(mg/ml)	(µmol p-nitrophenol/h/mg protein)					Control	1658.69	117.485
Control	1	1	0.462	0.3817	10		15	484.15	0.286254	1691.33	1658.69	117.485			GE	2248.63	124.834
		2	0.434	0.3817	10		15	454.807	0.281157	1617.63					AE	2186.6	148.523
		3	0.494	0.3817	10		15	517.684	0.286687	1805.75					GAF	2674.38	148.103
	2	1	0.483	0.3817	10		15	506.157	0.283259	1786.91
		2	0.464	0.3817	10		15	486.246	0.290199	1675.56
		3	0.425	0.3817	10		15	445.376	0.294255	1513.57
	3	1	0.414	0.3817	10		15	433.849	0.284535	1524.77
		2	0.422	0.3817	10		15	442.232	0.288432	1533.23
		3	0.465	0.3817	10		15	487.294	0.273844	1779.46
GE	1	1	0.505	0.3817	10		15	529.211	0.250993	2108.47	2248.63	124.834
		2	0.518	0.3817	10		15	542.835	0.249014	2179.93
		3	0.524	0.3817	10		15	549.122	0.261379	2100.86
	2	1	0.554	0.3817	10		15	580.561	0.249342	2328.37
		2	0.589	0.3817	10		15	617.239	0.250993	2459.18
		3	0.591	0.3817	10		15	619.335	0.266152	2327
	3	1	0.526	0.3817	10		15	551.218	0.257473	2140.88
		2	0.585	0.3817	10		15	613.047	0.261019	2348.67
		3	0.559	0.3817	10		15	585.8	0.261019	2244.28
AE	1	1	0.519	0.3817	10		15	543.883	0.254021	2141.09	2186.6	148.523
		2	0.542	0.3817	10		15	567.985	0.264296	2149.05
		3	0.513	0.3817	10		15	537.595	0.263928	2036.9
	2	1	0.506	0.3817	10		15	530.259	0.25	2121.04
		2	0.502	0.3817	10		15	526.068	0.255391	2059.85
		3	0.513	0.3817	10		15	537.595	0.258527	2079.46
	3	1	0.564	0.3817	10		15	591.04	0.251326	2351.68
		2	0.535	0.3817	10		15	560.65	0.248037	2260.35
		3	0.572	0.3817	10		15	599.424	0.241709	2479.94
GAF	1	1	0.614	0.3817	10		15	643.437	0.255047	2522.82	2674.38	148.103
		2	0.619	0.3817	10		15	648.677	0.255391	2539.94
		3	0.668	0.3817	10		15	700.026	0.25166	2781.63
	2	1	0.623	0.3817	10		15	652.869	0.246104	2652.82
		2	0.612	0.3817	10		15	641.341	0.239268	2680.43
		3	0.688	0.3817	10		15	720.985	0.241401	2986.67
	3	1	0.659	0.3817	10		15	690.595	0.257123	2685.85
		2	0.645	0.3817	10		15	675.924	0.25033	2700.13
		3	0.609	0.3817	10		15	638.198	0.253342	2519.11

## Sheet: Trypsin 
Treatment			Slope	/min	/h	slop	volume	dilution	Trypsin Activity	mg protein/ml	Trypsin Specific Activity	Average	SD	Average	SD				Trypsin Specific Activity	SD
Treatment	Fish	R	(OD410/1sec)			p-Nitroaniline	enzyme/ml		(umol p-Nitroaniline/h/ml)		(umol p-Nitroaniline/h/mg protein)							Control	470.415	22.8351
Control	1	1	0.003125	0.1875	11.25	9.0461	0.01	10	124.363	0.286254	434.45	471.969	35.9109	470.415	22.8351			GE	1328.28	36.9406
		2	0.003575	0.2145	12.87	9.0461	0.01	10	142.271	0.281157	506.02							AE	1070.85	21.2235
		3	0.003425	0.2055	12.33	9.0461	0.01	10	136.302	0.286687	475.438							GAF	1459.76	22.3361
	2	1	0.00325	0.195	11.7	9.0461	0.01	10	129.338	0.283259	456.606	448.374	8.9609
		2	0.0032	0.192	11.52	9.0461	0.01	10	127.348	0.290199	438.829
		3	0.003325	0.1995	11.97	9.0461	0.01	10	132.322	0.294255	449.686
	3	1	0.0037	0.222	13.32	9.0461	0.01	10	147.246	0.284535	517.497	490.903	23.6334
		2	0.0035	0.21	12.6	9.0461	0.01	10	139.287	0.288432	482.909
		3	0.00325	0.195	11.7	9.0461	0.01	10	129.338	0.273844	472.304
GE	1	1	0.0087	0.522	31.32	9.0461	0.01	10	346.227	0.250993	1379.43	1335.76	38.0857	1328.28	36.9406
		2	0.00825	0.495	29.7	9.0461	0.01	10	328.318	0.249014	1318.47
		3	0.0086	0.516	30.96	9.0461	0.01	10	342.247	0.261379	1309.39
	2	1	0.0083	0.498	29.88	9.0461	0.01	10	330.308	0.249342	1324.72	1313.86	12.0717
		2	0.0083	0.498	29.88	9.0461	0.01	10	330.308	0.250993	1316
		3	0.0087	0.522	31.32	9.0461	0.01	10	346.227	0.266152	1300.86
	3	1	0.0089	0.534	32.04	9.0461	0.01	10	354.186	0.257473	1375.62	1335.21	60.6643
		2	0.00895	0.537	32.22	9.0461	0.01	10	356.176	0.261019	1364.56
		3	0.0083	0.498	29.88	9.0461	0.01	10	330.308	0.261019	1265.45
AE	1	1	0.0068	0.408	24.48	9.0461	0.01	10	270.614	0.254021	1065.32	1038.19	23.5085	1070.85	21.2235
		2	0.0068	0.408	24.48	9.0461	0.01	10	270.614	0.264296	1023.91
		3	0.0068	0.408	24.48	9.0461	0.01	10	270.614	0.263928	1025.33
	2	1	0.0069	0.414	24.84	9.0461	0.01	10	274.593	0.25	1098.37	1078.57	18.3482
		2	0.0069	0.414	24.84	9.0461	0.01	10	274.593	0.255391	1075.19
		3	0.0069	0.414	24.84	9.0461	0.01	10	274.593	0.258527	1062.15
	3	1	0.0068	0.408	24.48	9.0461	0.01	10	270.614	0.251326	1076.74	1095.78	21.8137
		2	0.0068	0.408	24.48	9.0461	0.01	10	270.614	0.248037	1091.02
		3	0.0068	0.408	24.48	9.0461	0.01	10	270.614	0.241709	1119.58
GAF	1	1	0.00919	0.5514	33.084	9.0461	0.01	10	365.727	0.255047	1433.96	1439.22	10.8298	1459.76	22.3361
		2	0.00919	0.5514	33.084	9.0461	0.01	10	365.727	0.255391	1432.03
		3	0.00918	0.5508	33.048	9.0461	0.01	10	365.329	0.25166	1451.68
	2	1	0.00917	0.5502	33.012	9.0461	0.01	10	364.931	0.246104	1482.83	1504.93	20.5751
		2	0.00916	0.5496	32.976	9.0461	0.01	10	364.533	0.239268	1523.54
		3	0.00915	0.549	32.94	9.0461	0.01	10	364.135	0.241401	1508.42
	3	1	0.00902	0.5412	32.472	9.0461	0.01	10	358.961	0.257123	1396.07	1435.14	35.6034
		2	0.00922	0.5532	33.192	9.0461	0.01	10	366.921	0.25033	1465.75
		3	0.00919	0.5514	33.084	9.0461	0.01	10	365.727	0.253342	1443.61

## Sheet: Chymotrypsin 
Treatment			Slope	/min	/h	slop	volume	dilution	Chymotrypsin Activity	mg protein/ml	Chymotrypsin Specific Activity	Average	SD	Average	SD				chymotrypsin Specific Activity	SD
Treatment	Fish	R	(OD410/1sec)			p-Nitroaniline	enzyme/ml		(umol p-Nitroaniline/h/ml)		(umol p-Nitroaniline/h/mg protein)							Control	603.282	26.3788
Control	1	1	0.004	0.24	14.4	9.0461	0.01		159.185	0.286254	556.096	609.714	0.000458485	603.282	26.3788			GE	356.323	7.64965
		2	0.004875	0.2925	17.55	9.0461	0.01		194.006	0.281157	690.028							AE	505.065	26.1908
		3	0.0042	0.252	15.12	9.0461	0.01		167.144	0.286687	583.019							GAF	282.711	5.84583
	2	1	0.004075	0.2445	14.67	9.0461	0.01		162.169	0.283259	572.513	608.626	46.9292
		2	0.004825	0.2895	17.37	9.0461	0.01		192.016	0.290199	661.671
		3	0.004375	0.2625	15.75	9.0461	0.01		174.108	0.294255	591.692
	3	1	0.004075	0.2445	14.67	9.0461	0.01		162.169	0.284535	569.946	591.505	32.2068
		2	0.004175	0.2505	15.03	9.0461	0.01		166.149	0.288432	576.041
		3	0.004325	0.2595	15.57	9.0461	0.01		172.118	0.273844	628.527
GE	1	1	0.002325	0.1395	8.37	9.0461	0.01		92.5261	0.250993	368.639	360.503	8.27906	356.323	7.64965
		2	0.0022575	0.13545	8.127	9.0461	0.01		89.8398	0.249014	360.782
		3	0.0023125	0.13875	8.325	9.0461	0.01		92.0286	0.261379	352.088
	2	1	0.002275	0.1365	8.19	9.0461	0.01		90.5363	0.249342	363.101	356.193	11.6138
		2	0.0022875	0.13725	8.235	9.0461	0.01		91.0337	0.250993	362.694
		3	0.0022925	0.13755	8.253	9.0461	0.01		91.2327	0.266152	342.785
	3	1	0.0022925	0.13755	8.253	9.0461	0.01		91.2327	0.257473	354.339	352.273	3.05612
		2	0.0022875	0.13725	8.235	9.0461	0.01		91.0337	0.261019	348.762
		3	0.00232	0.1392	8.352	9.0461	0.01		92.3271	0.261019	353.717
AE	1	1	0.003075	0.1845	11.07	9.0461	0.01		122.373	0.254021	481.743	522.21	35.2084	505.065	26.1908
		2	0.003625	0.2175	13.05	9.0461	0.01		144.261	0.264296	545.832
		3	0.003575	0.2145	12.87	9.0461	0.01		142.271	0.263928	539.054
	2	1	0.003075	0.1845	11.07	9.0461	0.01		122.373	0.25	489.493	502.585	11.6554
		2	0.00325	0.195	11.7	9.0461	0.01		129.338	0.255391	506.43
		3	0.003325	0.1995	11.97	9.0461	0.01		132.322	0.258527	511.832
	3	1	0.003	0.18	10.8	9.0461	0.01		119.388	0.251326	475.034	490.399	31.7086
		2	0.002925	0.1755	10.53	9.0461	0.01		116.404	0.248037	469.301
		3	0.0032	0.192	11.52	9.0461	0.01		127.348	0.241709	526.863
GAF	1	1	0.0017	0.102	6.12	9.0461	0.01		67.6535	0.255047	265.259	271.524	7.96248	282.711	5.84583
		2	0.0018	0.108	6.48	9.0461	0.01		71.6331	0.255391	280.484
		3	0.0017	0.102	6.12	9.0461	0.01		67.6535	0.25166	268.829
	2	1	0.0018	0.108	6.48	9.0461	0.01		71.6331	0.246104	291.068	284.691	5.66239
		2	0.0017	0.102	6.12	9.0461	0.01		67.6535	0.239268	282.752
		3	0.0017	0.102	6.12	9.0461	0.01		67.6535	0.241401	280.253
	3	1	0.00186	0.1116	6.696	9.0461	0.01		74.0208	0.257123	287.881	291.917	3.91262
		2	0.00186	0.1116	6.696	9.0461	0.01		74.0208	0.25033	295.693
		3	0.00186	0.1116	6.696	9.0461	0.01		74.0208	0.253342	292.177

## Sheet: TCratio 
Treatment			Trypsin Specific Activity	Chymotrypsin Specific Activity	T/C ratio	Average	SD				T/C ratio	SD
Treatment	Fish	R	(umol p-Nitroaniline/h/mg protein)	(umol p-Nitroaniline/h/mg protein)						Control	0.783174	0.069182
Control	1	1	434.45	556.096	0.78125	0.783174	0.069182			GE	3.72883	0.115595
		2	506.02	690.028	0.733333					AE	2.12755	0.156431
		3	475.438	583.019	0.815476					GAF	5.16931	0.226865
	2	1	456.606	572.513	0.797546
		2	438.829	661.671	0.663212
		3	449.686	591.692	0.76
	3	1	517.497	569.946	0.907975
		2	482.909	576.041	0.838323
		3	472.304	628.527	0.751445
GE	1	1	1379.43	368.639	3.74194	3.72883	0.115595
		2	1318.47	360.782	3.65449
		3	1309.39	352.088	3.71892
	2	1	1324.72	363.101	3.64835
		2	1316	362.694	3.62842
		3	1300.86	342.785	3.79498
	3	1	1375.62	354.339	3.88222
		2	1364.56	348.762	3.91257
		3	1265.45	353.717	3.57759
AE	1	1	1065.32	481.743	2.21138	2.12755	0.156431
		2	1023.91	545.832	1.87586
		3	1025.33	539.054	1.9021
	2	1	1098.37	489.493	2.2439
		2	1075.19	506.43	2.12308
		3	1062.15	511.832	2.07519
	3	1	1076.74	475.034	2.26667
		2	1091.02	469.301	2.32479
		3	1119.58	526.863	2.125
GAF	1	1	1433.96	265.259	5.40588	5.16931	0.226865
		2	1432.03	280.484	5.10556
		3	1451.68	268.829	5.4
	2	1	1482.83	291.068	5.09444
		2	1523.54	282.752	5.38824
		3	1508.42	280.253	5.38235
	3	1	1396.07	287.881	4.84946
		2	1465.75	295.693	4.95699
		3	1443.61	292.177	4.94086

## Sheet: Growth
Group	Replicate	Cage_ID	Fish_ID	Initial_Weight_g	WG_g	Final_Weight_g	Feed_Intake_g	W1Feed_Intake_g	14 d Feed_Intake_g	%WG	FCR	Aver_%WG	Aver_FCR	SD %WG	SD FCR
Control	Rep 1	Cage 1	Fish 1	17.49	9.15	26.64	5.395	0.8745	12.243	52.3156	1.33803	51.2255	1.51144	16.6922	0.4708
Control	Rep 1	Cage 1	Fish 2	29.01	8.96	37.97	5.148	1.4505	20.307	30.8859	2.26641								%WG	SD
Control	Rep 1	Cage 1	Fish 3	24.64	9.19	33.83	5.447	1.232	17.248	37.2971	1.87682							Control	51.2255	16.6922
Control	Rep 1	Cage 1	Fish 4	21.97	9.46	31.43	5.798	1.0985	15.379	43.0587	1.62569							AE	52.9983	17.3334
Control	Rep 1	Cage 1	Fish 5	13.12	8.93	22.05	5.109	0.656	9.184	68.064	1.02844							GE	57.2809	18.3218
Control	Rep 1	Cage 1	Fish 6	13.12	8.93	22.05	5.109	0.656	9.184	68.064	1.02844							GAF	57.5566	19.3709
Control	Rep 1	Cage 1	Fish 7	11.16	9.47	20.63	5.811	0.558	7.812	84.8566	0.824921
Control	Rep 1	Cage 1	Fish 8	27.32	9.23	36.55	5.499	1.366	19.124	33.7848	2.07194
Control	Rep 1	Cage 1	Fish 9	22.02	8.86	30.88	5.018	1.101	15.414	40.2361	1.73973								FCR	SD
Control	Rep 1	Cage 1	Fish 10	24.16	9.16	33.32	5.408	1.208	16.912	37.9139	1.84629							Control	1.51144	0.4708
Control	Rep 1	Cage 1	Fish 11	10.41	8.86	19.27	5.018	0.5205	7.287	85.1105	0.82246							AE	1.45331	0.426755
Control	Rep 1	Cage 1	Fish 12	29.4	8.86	38.26	5.018	1.47	20.58	30.1361	2.3228							GE	1.34652	0.413266
Control	Rep 1	Cage 1	Fish 13	26.65	9.07	35.72	5.291	1.3325	18.655	34.0338	2.05678							GAF	1.33962	0.386371
Control	Rep 1	Cage 1	Fish 14	14.25	8.43	22.68	4.459	0.7125	9.975	59.1579	1.18327
Control	Rep 1	Cage 1	Fish 15	13.64	8.48	22.12	4.524	0.682	9.548	62.1701	1.12594
Control	Rep 1	Cage 1	Fish 16	13.67	8.83	22.5	4.979	0.6835	9.569	64.594	1.08369
Control	Rep 1	Cage 1	Fish 17	16.08	8.7	24.78	4.81	0.804	11.256	54.1045	1.29379
Control	Rep 1	Cage 1	Fish 18	20.5	9.09	29.59	5.317	1.025	14.35	44.3415	1.57866
Control	Rep 1	Cage 1	Fish 19	18.64	8.73	27.37	4.849	0.932	13.048	46.8348	1.49462
Control	Rep 1	Cage 1	Fish 20	15.82	8.58	24.4	4.654	0.791	11.074	54.2351	1.29068
Control	Rep 2	Cage 2	Fish 21	22.24	9.44	31.68	5.772	1.112	15.568	42.446	1.64915
Control	Rep 2	Cage 2	Fish 22	12.79	8.93	21.72	5.109	0.6395	8.953	69.8202	1.00258
Control	Rep 2	Cage 2	Fish 23	15.84	9.02	24.86	5.226	0.792	11.088	56.9444	1.22927
Control	Rep 2	Cage 2	Fish 24	17.33	8.57	25.9	4.641	0.8665	12.131	49.4518	1.41552
Control	Rep 2	Cage 2	Fish 25	19.12	8.84	27.96	4.992	0.956	13.384	46.2343	1.51403
Control	Rep 2	Cage 2	Fish 26	25.7	9.03	34.73	5.239	1.285	17.99	35.1362	1.99225
Control	Rep 2	Cage 2	Fish 27	13.99	8.65	22.64	4.745	0.6995	9.793	61.8299	1.13214
Control	Rep 2	Cage 2	Fish 28	20.28	9.11	29.39	5.343	1.014	14.196	44.9211	1.55829
Control	Rep 2	Cage 2	Fish 29	21.85	8.82	30.67	4.966	1.0925	15.295	40.3661	1.73413
Control	Rep 2	Cage 2	Fish 30	10.93	8.91	19.84	5.083	0.5465	7.651	81.5188	0.858698
Control	Rep 2	Cage 2	Fish 31	22.15	8.82	30.97	4.966	1.1075	15.505	39.8194	1.75794
Control	Rep 2	Cage 2	Fish 32	13.41	9.56	22.97	5.928	0.6705	9.387	71.2901	0.981904
Control	Rep 2	Cage 2	Fish 33	11.3	9	20.3	5.2	0.565	7.91	79.646	0.878889
Control	Rep 2	Cage 2	Fish 34	28.98	8.68	37.66	4.784	1.449	20.286	29.9517	2.3371
Control	Rep 2	Cage 2	Fish 35	29.31	9.25	38.56	5.525	1.4655	20.517	31.5592	2.21805
Control	Rep 2	Cage 2	Fish 36	26.17	8.63	34.8	4.719	1.3085	18.319	32.9767	2.12271
Control	Rep 2	Cage 2	Fish 37	16.09	9.06	25.15	5.278	0.8045	11.263	56.3083	1.24316
Control	Rep 2	Cage 2	Fish 38	11.95	8.41	20.36	4.433	0.5975	8.365	70.3766	0.994649
Control	Rep 2	Cage 2	Fish 39	23.68	8.6	32.28	4.68	1.184	16.576	36.3176	1.92744
Control	Rep 2	Cage 2	Fish 40	18.8	9.06	27.86	5.278	0.94	13.16	48.1915	1.45254
Control	Rep 3	Cage 3	Fish 41	12.44	9.22	21.66	5.486	0.622	8.708	74.1158	0.944469
Control	Rep 3	Cage 3	Fish 42	19.9	9.05	28.95	5.265	0.995	13.93	45.4774	1.53923
Control	Rep 3	Cage 3	Fish 43	10.69	8.97	19.66	5.161	0.5345	7.483	83.9102	0.834225
Control	Rep 3	Cage 3	Fish 44	28.19	8.91	37.1	5.083	1.4095	19.733	31.607	2.2147
Control	Rep 3	Cage 3	Fish 45	15.18	8.56	23.74	4.628	0.759	10.626	56.39	1.24136
Control	Rep 3	Cage 3	Fish 46	23.25	8.78	32.03	4.914	1.1625	16.275	37.7634	1.85364
Control	Rep 3	Cage 3	Fish 47	16.23	8.86	25.09	5.018	0.8115	11.361	54.5903	1.28228
Control	Rep 3	Cage 3	Fish 48	20.4	9.32	29.72	5.616	1.02	14.28	45.6863	1.53219
Control	Rep 3	Cage 3	Fish 49	20.93	9.1	30.03	5.33	1.0465	14.651	43.4783	1.61
Control	Rep 3	Cage 3	Fish 50	13.7	8.47	22.17	4.511	0.685	9.59	61.8248	1.13223
Control	Rep 3	Cage 3	Fish 51	29.39	9.1	38.49	5.33	1.4695	20.573	30.9629	2.26077
Control	Rep 3	Cage 3	Fish 52	25.5	8.88	34.38	5.044	1.275	17.85	34.8235	2.01014
Control	Rep 3	Cage 3	Fish 53	28.79	8.8	37.59	4.94	1.4395	20.153	30.5662	2.29011
Control	Rep 3	Cage 3	Fish 54	27.9	9.18	37.08	5.434	1.395	19.53	32.9032	2.12745
Control	Rep 3	Cage 3	Fish 55	21.96	9.31	31.27	5.603	1.098	15.372	42.3953	1.65113
Control	Rep 3	Cage 3	Fish 56	28.44	9.28	37.72	5.564	1.422	19.908	32.6301	2.14526
Control	Rep 3	Cage 3	Fish 57	11.77	8.75	20.52	4.875	0.5885	8.239	74.3415	0.9416
Control	Rep 3	Cage 3	Fish 58	13.92	8.91	22.83	5.083	0.696	9.744	64.0086	1.0936
Control	Rep 3	Cage 3	Fish 59	10.9	9.1	20	5.33	0.545	7.63	83.4862	0.838462
Control	Rep 3	Cage 3	Fish 60	16.51	9.29	25.8	5.577	0.8255	11.557	56.2689	1.24403
AE	Rep 1	Cage 4	Fish 61	17.77	9.36	27.13	5.668	0.8885	12.439	52.673	1.32895	52.9983	1.45331	17.3334	0.426755
AE	Rep 1	Cage 4	Fish 62	15.43	9.44	24.87	5.772	0.7715	10.801	61.1795	1.14417
AE	Rep 1	Cage 4	Fish 63	26.57	9.17	35.74	5.421	1.3285	18.599	34.5126	2.02824
AE	Rep 1	Cage 4	Fish 64	17.14	9.14	26.28	5.382	0.857	11.998	53.3256	1.31269
AE	Rep 1	Cage 4	Fish 65	15.62	9.74	25.36	6.162	0.781	10.934	62.356	1.12259
AE	Rep 1	Cage 4	Fish 66	20.85	9.91	30.76	6.383	1.0425	14.595	47.53	1.47275
AE	Rep 1	Cage 4	Fish 67	12.82	9.48	22.3	5.824	0.641	8.974	73.947	0.946624
AE	Rep 1	Cage 4	Fish 68	26.04	9.8	35.84	6.24	1.302	18.228	37.6344	1.86
AE	Rep 1	Cage 4	Fish 69	11.49	9.61	21.1	5.993	0.5745	8.043	83.6379	0.836941
AE	Rep 1	Cage 4	Fish 70	29.74	9.31	39.05	5.603	1.487	20.818	31.3046	2.23609
AE	Rep 1	Cage 4	Fish 71	25.44	9.61	35.05	5.993	1.272	17.808	37.7752	1.85307
AE	Rep 1	Cage 4	Fish 72	13.97	9.96	23.93	6.448	0.6985	9.779	71.2956	0.981827
AE	Rep 1	Cage 4	Fish 73	10.11	9.49	19.6	5.837	0.5055	7.077	93.8675	0.745732
AE	Rep 1	Cage 4	Fish 74	26.31	9.97	36.28	6.461	1.3155	18.417	37.8943	1.84724
AE	Rep 1	Cage 4	Fish 75	24.14	8.71	32.85	4.823	1.207	16.898	36.0812	1.94007
AE	Rep 1	Cage 4	Fish 76	24.58	9.75	34.33	6.175	1.229	17.206	39.6664	1.76472
AE	Rep 1	Cage 4	Fish 77	25.43	9.53	34.96	5.889	1.2715	17.801	37.4754	1.86789
AE	Rep 1	Cage 4	Fish 78	11.48	9.41	20.89	5.733	0.574	8.036	81.9686	0.853985
AE	Rep 1	Cage 4	Fish 79	17.17	9.53	26.7	5.889	0.8585	12.019	55.5038	1.26118
AE	Rep 1	Cage 4	Fish 80	12.32	8.9	21.22	5.07	0.616	8.624	72.2403	0.968989
AE	Rep 2	Cage 5	Fish 81	27.26	9.43	36.69	5.759	1.363	19.082	34.5928	2.02354
AE	Rep 2	Cage 5	Fish 82	22.47	9.61	32.08	5.993	1.1235	15.729	42.7681	1.63673
AE	Rep 2	Cage 5	Fish 83	16.62	9.94	26.56	6.422	0.831	11.634	59.8075	1.17042
AE	Rep 2	Cage 5	Fish 84	11.27	9.34	20.61	5.642	0.5635	7.889	82.8749	0.844647
AE	Rep 2	Cage 5	Fish 85	16.22	9.26	25.48	5.538	0.811	11.354	57.09	1.22613
AE	Rep 2	Cage 5	Fish 86	16.5	9.35	25.85	5.655	0.825	11.55	56.6667	1.23529
AE	Rep 2	Cage 5	Fish 87	24.59	9.77	34.36	6.201	1.2295	17.213	39.7316	1.76182
AE	Rep 2	Cage 5	Fish 88	22.75	9.6	32.35	5.98	1.1375	15.925	42.1978	1.65885
AE	Rep 2	Cage 5	Fish 89	27.74	9.34	37.08	5.642	1.387	19.418	33.6698	2.07901
AE	Rep 2	Cage 5	Fish 90	19.44	9.65	29.09	6.045	0.972	13.608	49.6399	1.41016
AE	Rep 2	Cage 5	Fish 91	12.39	9.53	21.92	5.889	0.6195	8.673	76.9169	0.910073
AE	Rep 2	Cage 5	Fish 92	24.26	9.79	34.05	6.227	1.213	16.982	40.3545	1.73463
AE	Rep 2	Cage 5	Fish 93	25.22	9.29	34.51	5.577	1.261	17.654	36.8358	1.90032
AE	Rep 2	Cage 5	Fish 94	21.23	9.4	30.63	5.72	1.0615	14.861	44.277	1.58096
AE	Rep 2	Cage 5	Fish 95	25.42	9.38	34.8	5.694	1.271	17.794	36.9001	1.89701
AE	Rep 2	Cage 5	Fish 96	19.88	9.06	28.94	5.278	0.994	13.916	45.5734	1.53598
AE	Rep 2	Cage 5	Fish 97	20.45	9.59	30.04	5.967	1.0225	14.315	46.8949	1.4927
AE	Rep 2	Cage 5	Fish 98	18.55	9.58	28.13	5.954	0.9275	12.985	51.6442	1.35543
AE	Rep 2	Cage 5	Fish 99	10.51	9.5	20.01	5.85	0.5255	7.357	90.3901	0.774421
AE	Rep 2	Cage 5	Fish 100	12.16	9.43	21.59	5.759	0.608	8.512	77.5493	0.902651
AE	Rep 3	Cage 6	Fish 101	10.63	9.08	19.71	5.304	0.5315	7.441	85.4186	0.819493
AE	Rep 3	Cage 6	Fish 102	22.73	9.37	32.1	5.681	1.1365	15.911	41.2231	1.69808
AE	Rep 3	Cage 6	Fish 103	16.29	9.4	25.69	5.72	0.8145	11.403	57.7041	1.21309
AE	Rep 3	Cage 6	Fish 104	20.17	9.26	29.43	5.538	1.0085	14.119	45.9098	1.52473
AE	Rep 3	Cage 6	Fish 105	28.15	9.45	37.6	5.785	1.4075	19.705	33.5702	2.08519
AE	Rep 3	Cage 6	Fish 106	14.99	9.62	24.61	6.006	0.7495	10.493	64.1761	1.09075
AE	Rep 3	Cage 6	Fish 107	18.21	10.07	28.28	6.591	0.9105	12.747	55.2993	1.26584
AE	Rep 3	Cage 6	Fish 108	25.11	9.55	34.66	5.915	1.2555	17.577	38.0327	1.84052
AE	Rep 3	Cage 6	Fish 109	14.58	9.58	24.16	5.954	0.729	10.206	65.7064	1.06534
AE	Rep 3	Cage 6	Fish 110	11.54	9.48	21.02	5.824	0.577	8.078	82.149	0.85211
AE	Rep 3	Cage 6	Fish 111	15.8	8.92	24.72	5.096	0.79	11.06	56.4557	1.23991
AE	Rep 3	Cage 6	Fish 112	13.22	9.49	22.71	5.837	0.661	9.254	71.7852	0.975132
AE	Rep 3	Cage 6	Fish 113	28.59	9.52	38.11	5.876	1.4295	20.013	33.2984	2.10221
AE	Rep 3	Cage 6	Fish 114	26.16	10.24	36.4	6.812	1.308	18.312	39.1437	1.78828
AE	Rep 3	Cage 6	Fish 115	22.67	9.44	32.11	5.772	1.1335	15.869	41.6409	1.68104
AE	Rep 3	Cage 6	Fish 116	27.43	9.59	37.02	5.967	1.3715	19.201	34.9617	2.00219
AE	Rep 3	Cage 6	Fish 117	26.07	9.49	35.56	5.837	1.3035	18.249	36.402	1.92297
AE	Rep 3	Cage 6	Fish 118	13.73	9.15	22.88	5.395	0.6865	9.611	66.6424	1.05038
AE	Rep 3	Cage 6	Fish 119	27.85	9.84	37.69	6.292	1.3925	19.495	35.3321	1.9812
AE	Rep 3	Cage 6	Fish 120	20.79	9.73	30.52	6.149	1.0395	14.553	46.8013	1.49568
GE	Rep 1	Cage 7	Fish 121	26.15	10.24	36.39	6.812	1.3075	18.305	39.1587	1.7876	57.2809	1.34652	18.3218	0.413266
GE	Rep 1	Cage 7	Fish 122	27.92	9.73	37.65	6.149	1.396	19.544	34.8496	2.00863
GE	Rep 1	Cage 7	Fish 123	16.36	10.42	26.78	7.046	0.818	11.452	63.6919	1.09904
GE	Rep 1	Cage 7	Fish 124	12.2	9.58	21.78	5.954	0.61	8.54	78.5246	0.891441
GE	Rep 1	Cage 7	Fish 125	14.56	10.18	24.74	6.734	0.728	10.192	69.9176	1.00118
GE	Rep 1	Cage 7	Fish 126	18.54	10.66	29.2	7.358	0.927	12.978	57.4973	1.21745
GE	Rep 1	Cage 7	Fish 127	26.36	9.7	36.06	6.11	1.318	18.452	36.7982	1.90227
GE	Rep 1	Cage 7	Fish 128	27.21	9.83	37.04	6.279	1.3605	19.047	36.1264	1.93764
GE	Rep 1	Cage 7	Fish 129	10.14	10.03	20.17	6.539	0.507	7.098	98.9152	0.707677
GE	Rep 1	Cage 7	Fish 130	20.21	9.85	30.06	6.305	1.0105	14.147	48.7382	1.43624
GE	Rep 1	Cage 7	Fish 131	18.35	9.53	27.88	5.889	0.9175	12.845	51.9346	1.34785
GE	Rep 1	Cage 7	Fish 132	14.44	10.02	24.46	6.526	0.722	10.108	69.3906	1.00878
GE	Rep 1	Cage 7	Fish 133	12.4	9.68	22.08	6.084	0.62	8.68	78.0645	0.896694
GE	Rep 1	Cage 7	Fish 134	16.75	10.14	26.89	6.682	0.8375	11.725	60.5373	1.15631
GE	Rep 1	Cage 7	Fish 135	28.86	9.72	38.58	6.136	1.443	20.202	33.6798	2.0784
GE	Rep 1	Cage 7	Fish 136	16.46	10.46	26.92	7.098	0.823	11.522	63.548	1.10153
GE	Rep 1	Cage 7	Fish 137	20.38	9.77	30.15	6.201	1.019	14.266	47.9392	1.46018
GE	Rep 1	Cage 7	Fish 138	24.06	9.9	33.96	6.37	1.203	16.842	41.1471	1.70121
GE	Rep 1	Cage 7	Fish 139	17.27	10.24	27.51	6.812	0.8635	12.089	59.2936	1.18057
GE	Rep 1	Cage 7	Fish 140	29.44	9.63	39.07	6.019	1.472	20.608	32.7106	2.13998
GE	Rep 2	Cage 8	Fish 141	29.25	10.07	39.32	6.591	1.4625	20.475	34.4274	2.03327
GE	Rep 2	Cage 8	Fish 142	15.04	10.39	25.43	7.007	0.752	10.528	69.0824	1.01328
GE	Rep 2	Cage 8	Fish 143	19.94	9.52	29.46	5.876	0.997	13.958	47.7432	1.46618
GE	Rep 2	Cage 8	Fish 144	16.02	10.06	26.08	6.578	0.801	11.214	62.7965	1.11471
GE	Rep 2	Cage 8	Fish 145	15.7	10.08	25.78	6.604	0.785	10.99	64.2038	1.09028
GE	Rep 2	Cage 8	Fish 146	10.74	10.23	20.97	6.799	0.537	7.518	95.2514	0.734897
GE	Rep 2	Cage 8	Fish 147	22.19	9.63	31.82	6.019	1.1095	15.533	43.3979	1.61298
GE	Rep 2	Cage 8	Fish 148	20.05	9.6	29.65	5.98	1.0025	14.035	47.8803	1.46198
GE	Rep 2	Cage 8	Fish 149	11.03	10.16	21.19	6.708	0.5515	7.721	92.1124	0.759941
GE	Rep 2	Cage 8	Fish 150	15.57	10.09	25.66	6.617	0.7785	10.899	64.8041	1.08018
GE	Rep 2	Cage 8	Fish 151	28.17	10.08	38.25	6.604	1.4085	19.719	35.7827	1.95625
GE	Rep 2	Cage 8	Fish 152	14.79	10.1	24.89	6.63	0.7395	10.353	68.2894	1.02505
GE	Rep 2	Cage 8	Fish 153	12.9	9.8	22.7	6.24	0.645	9.03	75.969	0.921429
GE	Rep 2	Cage 8	Fish 154	19.79	10.07	29.86	6.591	0.9895	13.853	50.8843	1.37567
GE	Rep 2	Cage 8	Fish 155	29.71	10.09	39.8	6.617	1.4855	20.797	33.9616	2.06115
GE	Rep 2	Cage 8	Fish 156	14.84	9.79	24.63	6.227	0.742	10.388	65.9704	1.06108
GE	Rep 2	Cage 8	Fish 157	23.44	10.56	34	7.228	1.172	16.408	45.0512	1.55379
GE	Rep 2	Cage 8	Fish 158	25.23	10.14	35.37	6.682	1.2615	17.661	40.1902	1.74172
GE	Rep 2	Cage 8	Fish 159	14.75	9.64	24.39	6.032	0.7375	10.325	65.3559	1.07106
GE	Rep 2	Cage 8	Fish 160	24.56	10.2	34.76	6.76	1.228	17.192	41.5309	1.68549
GE	Rep 3	Cage 9	Fish 161	17.36	9.71	27.07	6.123	0.868	12.152	55.9332	1.25149
GE	Rep 3	Cage 9	Fish 162	22.65	10.24	32.89	6.812	1.1325	15.855	45.2097	1.54834
GE	Rep 3	Cage 9	Fish 163	22.67	10.35	33.02	6.955	1.1335	15.869	45.6551	1.53324
GE	Rep 3	Cage 9	Fish 164	20.72	9.75	30.47	6.175	1.036	14.504	47.056	1.48759
GE	Rep 3	Cage 9	Fish 165	11.81	10.29	22.1	6.877	0.5905	8.267	87.1296	0.803401
GE	Rep 3	Cage 9	Fish 166	26.71	10.12	36.83	6.656	1.3355	18.697	37.8884	1.84753
GE	Rep 3	Cage 9	Fish 167	16.42	10.25	26.67	6.825	0.821	11.494	62.4239	1.12137
GE	Rep 3	Cage 9	Fish 168	13.73	10.57	24.3	7.241	0.6865	9.611	76.9847	0.909272
GE	Rep 3	Cage 9	Fish 169	10.82	9.93	20.75	6.409	0.541	7.574	91.7745	0.762739
GE	Rep 3	Cage 9	Fish 170	21.82	9.77	31.59	6.201	1.091	15.274	44.7754	1.56336
GE	Rep 3	Cage 9	Fish 171	23.55	9.73	33.28	6.149	1.1775	16.485	41.3163	1.69424
GE	Rep 3	Cage 9	Fish 172	10.33	9.76	20.09	6.188	0.5165	7.231	94.4821	0.740881
GE	Rep 3	Cage 9	Fish 173	20.24	9.98	30.22	6.474	1.012	14.168	49.3083	1.41964
GE	Rep 3	Cage 9	Fish 174	14.53	10.1	24.63	6.63	0.7265	10.171	69.5114	1.00703
GE	Rep 3	Cage 9	Fish 175	22.9	10.08	32.98	6.604	1.145	16.03	44.0175	1.59028
GE	Rep 3	Cage 9	Fish 176	13.49	10.25	23.74	6.825	0.6745	9.443	75.9822	0.921268
GE	Rep 3	Cage 9	Fish 177	23.82	10	33.82	6.5	1.191	16.674	41.9815	1.6674
GE	Rep 3	Cage 9	Fish 178	17.73	10.44	28.17	7.072	0.8865	12.411	58.8832	1.18879
GE	Rep 3	Cage 9	Fish 179	28.73	9.92	38.65	6.396	1.4365	20.111	34.5284	2.02732
GE	Rep 3	Cage 9	Fish 180	12.75	10.82	23.57	7.566	0.6375	8.925	84.8627	0.824861
GAF	Rep 1	Cage 10	Fish 181	16.82	10.69	27.51	7.397	0.841	11.774	63.5553	1.1014	57.5566	1.33962	19.3709	0.386371
GAF	Rep 1	Cage 10	Fish 182	12.27	10.24	22.51	6.812	0.6135	8.589	83.4556	0.83877
GAF	Rep 1	Cage 10	Fish 183	28.49	10.18	38.67	6.734	1.4245	19.943	35.7318	1.95904
GAF	Rep 1	Cage 10	Fish 184	27.55	10.64	38.19	7.332	1.3775	19.285	38.6207	1.8125
GAF	Rep 1	Cage 10	Fish 185	15.16	10.43	25.59	7.059	0.758	10.612	68.7995	1.01745
GAF	Rep 1	Cage 10	Fish 186	23.2	10.71	33.91	7.423	1.16	16.24	46.1638	1.51634
GAF	Rep 1	Cage 10	Fish 187	26.34	10.64	36.98	7.332	1.317	18.438	40.3948	1.73289
GAF	Rep 1	Cage 10	Fish 188	21.1	10.48	31.58	7.124	1.055	14.77	49.6682	1.40935
GAF	Rep 1	Cage 10	Fish 189	20.59	10.25	30.84	6.825	1.0295	14.413	49.7814	1.40615
GAF	Rep 1	Cage 10	Fish 190	14.84	10.05	24.89	6.565	0.742	10.388	67.7224	1.03363
GAF	Rep 1	Cage 10	Fish 191	11.86	10.37	22.23	6.981	0.593	8.302	87.4368	0.800579
GAF	Rep 1	Cage 10	Fish 192	27.94	10.76	38.7	7.488	1.397	19.558	38.5111	1.81766
GAF	Rep 1	Cage 10	Fish 193	28.01	10.56	38.57	7.228	1.4005	19.607	37.7008	1.85672
GAF	Rep 1	Cage 10	Fish 194	22.66	10.13	32.79	6.669	1.133	15.862	44.7043	1.56584
GAF	Rep 1	Cage 10	Fish 195	16.78	10.55	27.33	7.215	0.839	11.746	62.8725	1.11336
GAF	Rep 1	Cage 10	Fish 196	16.98	10.62	27.6	7.306	0.849	11.886	62.5442	1.11921
GAF	Rep 1	Cage 10	Fish 197	24.52	10.23	34.75	6.799	1.226	17.164	41.721	1.67781
GAF	Rep 1	Cage 10	Fish 198	27.94	10.55	38.49	7.215	1.397	19.558	37.7595	1.85384
GAF	Rep 1	Cage 10	Fish 199	27.74	10.52	38.26	7.176	1.387	19.418	37.9236	1.84582
GAF	Rep 1	Cage 10	Fish 200	25.6	10.16	35.76	6.708	1.28	17.92	39.6875	1.76378
GAF	Rep 2	Cage 11	Fish 201	22.84	10.61	33.45	7.293	1.142	15.988	46.4536	1.50688
GAF	Rep 2	Cage 11	Fish 202	11.68	10.67	22.35	7.371	0.584	8.176	91.3527	0.766261
GAF	Rep 2	Cage 11	Fish 203	13.23	10.82	24.05	7.566	0.6615	9.261	81.7838	0.855915
GAF	Rep 2	Cage 11	Fish 204	27.97	10.82	38.79	7.566	1.3985	19.579	38.6843	1.80952
GAF	Rep 2	Cage 11	Fish 205	22.13	10.09	32.22	6.617	1.1065	15.491	45.5942	1.53528
GAF	Rep 2	Cage 11	Fish 206	10.18	10.22	20.4	6.786	0.509	7.126	100.393	0.69726
GAF	Rep 2	Cage 11	Fish 207	12.03	10.65	22.68	7.345	0.6015	8.421	88.5287	0.790704
GAF	Rep 2	Cage 11	Fish 208	23.27	10.65	33.92	7.345	1.1635	16.289	45.7671	1.52948
GAF	Rep 2	Cage 11	Fish 209	10.1	10.65	20.75	7.345	0.505	7.07	105.446	0.66385
GAF	Rep 2	Cage 11	Fish 210	13.22	11.66	24.88	8.658	0.661	9.254	88.1997	0.793654
GAF	Rep 2	Cage 11	Fish 211	20.97	10.67	31.64	7.371	1.0485	14.679	50.8822	1.37573
GAF	Rep 2	Cage 11	Fish 212	23.84	10.84	34.68	7.592	1.192	16.688	45.4698	1.53948
GAF	Rep 2	Cage 11	Fish 213	23.04	10.79	33.83	7.527	1.152	16.128	46.8316	1.49472
GAF	Rep 2	Cage 11	Fish 214	14.49	10.7	25.19	7.41	0.7245	10.143	73.844	0.947944
GAF	Rep 2	Cage 11	Fish 215	24.24	10.41	34.65	7.033	1.212	16.968	42.9455	1.62997
GAF	Rep 2	Cage 11	Fish 216	14.74	10.73	25.47	7.449	0.737	10.318	72.7951	0.961603
GAF	Rep 2	Cage 11	Fish 217	16.51	10.27	26.78	6.851	0.8255	11.557	62.2047	1.12532
GAF	Rep 2	Cage 11	Fish 218	24.93	10.43	35.36	7.059	1.2465	17.451	41.8371	1.67315
GAF	Rep 2	Cage 11	Fish 219	22.99	10.35	33.34	6.955	1.1495	16.093	45.0196	1.55488
GAF	Rep 2	Cage 11	Fish 220	26.98	10.52	37.5	7.176	1.349	18.886	38.9918	1.79525
GAF	Rep 3	Cage 12	Fish 221	23.15	11.19	34.34	8.047	1.1575	16.205	48.3369	1.44817
GAF	Rep 3	Cage 12	Fish 222	21.37	9.94	31.31	6.422	1.0685	14.959	46.5138	1.50493
GAF	Rep 3	Cage 12	Fish 223	11.87	10.71	22.58	7.423	0.5935	8.309	90.2275	0.775817
GAF	Rep 3	Cage 12	Fish 224	17.35	10.02	27.37	6.526	0.8675	12.145	57.7522	1.21208
GAF	Rep 3	Cage 12	Fish 225	15.3	10.36	25.66	6.968	0.765	10.71	67.7124	1.03378
GAF	Rep 3	Cage 12	Fish 226	14.88	10.83	25.71	7.579	0.744	10.416	72.7823	0.961773
GAF	Rep 3	Cage 12	Fish 227	29.46	10.52	39.98	7.176	1.473	20.622	35.7094	1.96027
GAF	Rep 3	Cage 12	Fish 228	17.86	10.18	28.04	6.734	0.893	12.502	56.9989	1.22809
GAF	Rep 3	Cage 12	Fish 229	27.84	10.29	38.13	6.877	1.392	19.488	36.9612	1.89388
GAF	Rep 3	Cage 12	Fish 230	22.62	10.7	33.32	7.41	1.131	15.834	47.3033	1.47981
GAF	Rep 3	Cage 12	Fish 231	25.9	10.28	36.18	6.864	1.295	18.13	39.6911	1.76362
GAF	Rep 3	Cage 12	Fish 232	20.05	10.56	30.61	7.228	1.0025	14.035	52.6683	1.32907
GAF	Rep 3	Cage 12	Fish 233	21.54	10.51	32.05	7.163	1.077	15.078	48.7929	1.43463
GAF	Rep 3	Cage 12	Fish 234	19.85	10.3	30.15	6.89	0.9925	13.895	51.8892	1.34903
GAF	Rep 3	Cage 12	Fish 235	13.9	11.14	25.04	7.982	0.695	9.73	80.1439	0.873429
GAF	Rep 3	Cage 12	Fish 236	24.45	10.69	35.14	7.397	1.2225	17.115	43.7219	1.60103
GAF	Rep 3	Cage 12	Fish 237	15.62	9.89	25.51	6.357	0.781	10.934	63.3163	1.10556
GAF	Rep 3	Cage 12	Fish 238	10.49	10.56	21.05	7.228	0.5245	7.343	100.667	0.69536
GAF	Rep 3	Cage 12	Fish 239	22.91	10.3	33.21	6.89	1.1455	16.037	44.9585	1.55699
GAF	Rep 3	Cage 12	Fish 240	13.54	10.76	24.3	7.488	0.677	9.478	79.4682	0.880855
				-13
