# Supplementary material for: Synergistic effect of garlic and andrographis extracts on digestive enzyme activity, immune modulation, and anti- inflammation in nile tilapia (Oreochromis niloticus)
Source: Comp Immunol Rep. 2025 Oct 22;9:200257. doi: 10.1016/j.cirep.2025.200257 (PMC12596979; doi:10.1016/j.cirep.2025.200257)
Supplement: Supplementary file 2 [file mmc2.xlsx]

## Sheet: Sheet1
	นาที	5		10		15		4		5		ผลต่างของค่า OD ที่ลดลง	OD ลดลงต่อ 1 นาที	Lysozyme activity	Average Lysozyme activity	SD	Average Lysozyme activity	SD			Average Lysozyme activity	SD
	ครั้ง	1	2	3	4	5	6	7	8	9	10			0.001/1 นาที = 1 Unit (units/ml serum)	(units/ml serum)		(units/ml serum)		T1	Control	3.97778	0.630109
	วินาที	30	60	90	120	150	180	210	240	270	300	ต่อ 5 นาที							T2	GE	5.17778	0.03849
	T1R1	1.291	1.29	1.286	1.285	1.283	1.281	1.28	1.278	1.277	1.272	0.019	0.0038	3.8	3.26667	0.757188	3.97778	0.630109	T3	AE	7.26667	0.290593
	T1R1	1.28	1.277	1.274	1.269	1.269	1.267	1.266	1.263	1.262	1.262	0.018	0.0036	3.6					T4	GAF	8.95556	0.342107
	T1R1	1.152	1.164	1.163	1.162	1.157	1.155	1.151	1.148	1.144	1.14	0.012	0.0024	2.4
	T1R2	1.359	1.356	1.354	1.379	1.375	1.37	1.366	1.346	1.342	1.338	0.021	0.0042	4.2	4.2	0
	T1R2	1.17	1.166	1.164	1.161	1.159	1.157	1.154	1.153	1.151	1.149	0.021	0.0042	4.2
	T1R2	1.152	1.15	1.145	1.145	1.142	1.141	1.139	1.136	1.135	1.131	0.021	0.0042	4.2
	T1R3	1.191	1.178	1.173	1.175	1.176	1.174	1.173	1.169	1.168	1.167	0.024	0.0048	4.8	4.46667	0.305505
	T1R3	1.197	1.195	1.192	1.188	1.188	1.185	1.181	1.181	1.177	1.175	0.022	0.0044	4.4
	T1R3	1.251	1.253	1.251	1.249	1.246	1.242	1.24	1.237	1.231	1.23	0.021	0.0042	4.2
	T2R1	1.191	1.181	1.178	1.176	1.173	1.172	1.171	1.168	1.168	1.166	0.025	0.005	5	5.2	0.34641	5.17778	0.03849
	T2R1	1.339	1.333	1.333	1.33	1.325	1.323	1.32	1.32	1.317	1.314	0.025	0.005	5
	T2R1	1.246	1.243	1.237	1.237	1.233	1.23	1.226	1.223	1.221	1.218	0.028	0.0056	5.6
	T2R2	1.204	1.193	1.191	1.189	1.187	1.184	1.183	1.18	1.179	1.177	0.027	0.0054	5.4	5.13333	0.832666
	T2R2	1.248	1.24	1.238	1.236	1.234	1.232	1.23	1.23	1.228	1.227	0.021	0.0042	4.2
	T2R2	1.207	1.2	1.196	1.192	1.188	1.186	1.184	1.181	1.179	1.178	0.029	0.0058	5.8
	T2R3	1.204	1.193	1.191	1.189	1.187	1.184	1.183	1.18	1.179	1.177	0.027	0.0054	5.4	5.2	0.916515
	T2R3	1.248	1.24	1.238	1.236	1.234	1.232	1.23	1.23	1.228	1.227	0.021	0.0042	4.2
	T2R3	1.207	1.2	1.196	1.192	1.188	1.186	1.184	1.181	1.179	1.177	0.03	0.006	6
	T3R1	1.186	1.174	1.17	1.167	1.164	1.161	1.158	1.155	1.153	1.15	0.036	0.0072	7.2	7.4	0.34641	7.26667	0.290593
	T3R1	1.313	1.302	1.3	1.297	1.295	1.291	1.287	1.286	1.281	1.277	0.036	0.0072	7.2
	T3R1	1.225	1.221	1.216	1.209	1.206	1.202	1.199	1.196	1.19	1.186	0.039	0.0078	7.8
	T3R2	1.269	1.264	1.259	1.253	1.248	1.245	1.24	1.237	1.233	1.22	0.049	0.0098	9.8	7.46667	2.04287
	T3R2	1.241	1.24	1.223	1.22	1.219	1.215	1.212	1.211	1.211	1.208	0.033	0.0066	6.6
	T3R2	1.205	1.194	1.192	1.188	1.185	1.184	1.182	1.18	1.18	1.175	0.03	0.006	6
	T3R3	1.212	1.199	1.194	1.19	1.189	1.183	1.184	1.183	1.179	1.177	0.035	0.007	7	6.93333	0.305505
	T3R3	1.333	1.323	1.32	1.316	1.313	1.309	1.307	1.305	1.301	1.3	0.033	0.0066	6.6
	T3R3	1.381	1.37	1.364	1.36	1.356	1.357	1.352	1.351	1.347	1.345	0.036	0.0072	7.2
	T4R1	1.175	1.167	1.163	1.161	1.143	1.14	1.139	1.135	1.133	1.13	0.045	0.009	9	8.66667	0.416333	8.95556	0.342107
	T4R1	1.156	1.151	1.143	1.14	1.134	1.13	1.125	1.122	1.118	1.112	0.044	0.0088	8.8
	T4R1	1.152	1.145	1.139	1.135	1.13	1.125	1.121	1.118	1.115	1.111	0.041	0.0082	8.2
	T4R2	1.278	1.276	1.27	1.265	1.257	1.251	1.245	1.242	1.237	1.234	0.044	0.0088	8.8	9.33333	0.46188
	T4R2	1.28	1.272	1.268	1.264	1.259	1.253	1.251	1.248	1.246	1.232	0.048	0.0096	9.6
	T4R2	1.281	1.278	1.271	1.272	1.25	1.244	1.242	1.238	1.235	1.233	0.048	0.0096	9.6
	T4R3	1.207	1.177	1.174	1.172	1.17	1.169	1.165	1.165	1.162	1.16	0.047	0.0094	9.4	8.86667	0.503322
	T4R3	1.207	1.204	1.177	1.175	1.173	1.17	1.169	1.167	1.165	1.163	0.044	0.0088	8.8
	T4R3	1.293	1.287	1.283	1.277	1.271	1.269	1.264	1.259	1.256	1.251	0.042	0.0084	8.4
