# Supplementary material for: Synergistic effect of garlic and andrographis extracts on digestive enzyme activity, immune modulation, and anti- inflammation in nile tilapia (Oreochromis niloticus)
Source: Comp Immunol Rep. 2025 Oct 22;9:200257. doi: 10.1016/j.cirep.2025.200257 (PMC12596979; doi:10.1016/j.cirep.2025.200257)
Supplement: Supplementary file 3 [file mmc3.xlsx]

## Sheet: Result
									∆Ct							2^-(∆∆Ct)
	M500						GAPDH avg		M500							M500									iNOS
	GAPDH	iNOS	IL-1b	IL-6	IL-10	TNF-a	15.5167		GAPDH	iNOS	IL-1b	IL-6	IL-10	TNF-a		GAPDH	iNOS	IL-1b	IL-6	IL-10	TNF-a		IL6/IL10		C	LPS	A5	A10	G5	G10	M5	M10
	15.52	22.68	22.51	23.18	30.11	16.04				7.16333	6.99333	7.66333	14.5933	0.523333			119.704	137.504	70.1968	4.7349	3.84593		14.8254		1	203.657	96.1135	3.21912	157.951	14.5876	119.704	5.9656
	15.52	22.7	22.53	23.22	30.1	15.91				7.18333	7.01333	7.70333	14.5833	0.393333			118.878	131.903	67.8056	4.60542	4.06522		14.723		1	200.854	94.7902	3.26406	155.776	17.1088	118.878	5.88347
	15.51	22.67	22.53	23.17	30.11	15.82				7.15333	7.01333	7.65333	14.5933	0.303333			123.07	130.087	69.7119	4.80099	4.44854		14.5203		1	237.207	98.133	3.19688	161.27	14.9977	123.07	5.88347
					.
	M1000						GAPDH avg		M1000							M1000									IL-1b
	GAPDH	iNOS	IL-1b	IL-6	IL-10	TNF-a	14.72		GAPDH	iNOS	IL-1b	IL-6	IL-10	TNF-a		GAPDH	iNOS	IL-1b	IL-6	IL-10	TNF-a				C	LPS	A5	A10	G5	G10	M5	M10
	14.82	26.21	22.61	23.52	30.02	16.63				11.49	7.89	8.8	15.3	1.91			5.9656	73.8572	31.9261	2.90123	1.47087		11.0043		1	188.706	135.925	66.5638	150.47	85.4298	137.504	73.8572
	14.52	26.24	22.69	23.52	30.01	16.68				11.52	7.97	8.8	15.29	1.96			5.88347	67.9625	31.7056	2.8219	1.37237		11.2356		1	190.019	131.295	64.2964	148.399	84.8396	131.903	67.9625
	14.82	26.26	22.63	23.51	29.99	16.65				11.54	7.91	8.79	15.27	1.93			5.88347	69.8732	31.7056	3.00355	1.4406		10.5561		1	184.823	131.295	64.2964	148.399	83.6716	130.087	69.8732
	A500						GAPDH avg		A500							A500									TNF-a
	GAPDH	iNOS	IL-1b	IL-6	IL-10	TNF-a	15.8		GAPDH	iNOS	IL-1b	IL-6	IL-10	TNF-a		GAPDH	iNOS	IL-1b	IL-6	IL-10	TNF-a				C	LPS	A5	A10	G5	G10	M5	M10
	15.8	23.28	22.81	23.75	30.51	16.39				7.48	7.01	7.95	14.71	0.59			96.1135	135.925	57.5469	4.36707	3.67226		13.1775		1	7.51618	3.67226	1.17013	4.70219	1.66632	3.84593	1.47087
	15.8	23.31	22.82	23.77	30.47	16.38				7.51	7.02	7.97	14.67	0.58			94.7902	131.295	56.3626	4.33691	3.57184		12.996		1	6.72717	3.57184	1.17013	4.41782	1.63203	4.06522	1.37237
	15.8	23.28	22.8	23.74	30.48	16.35				7.48	7	7.94	14.68	0.55			98.133	131.295	57.1494	4.52108	3.74942		12.6407		1	7.3615	3.74942	1.01162	4.60542	1.64338	4.44854	1.4406
	A1000						GAPDH avg		A1000							A1000									IL-6
	GAPDH	iNOS	IL-1b	IL-6	IL-10	TNF-a	16.22		GAPDH	iNOS	IL-1b	IL-6	IL-10	TNF-a		GAPDH	iNOS	IL-1b	IL-6	IL-10	TNF-a				C	LPS	A5	A10	G5	G10	M5	M10
	15.65	28.6	24.26	25.41	31.62	18.46				12.38	8.04	9.19	15.4	2.24			3.21912	66.5638	24.3638	2.70695	1.17013		9.00047		1	117.784	57.5469	24.3638	87.0235	38.4968	70.1968	31.9261
	16.25	28.59	24.27	25.44	31.68	18.41				12.37	8.05	9.22	15.46	2.19			3.26406	64.2964	23.6976	2.50822	1.17013		9.44794		1	115.36	56.3626	23.6976	88.2383	39.3057	67.8056	31.7056
	16.76	28.64	24.25	25.42	31.65	18.66				12.42	8.03	9.2	15.43	2.44			3.19688	64.2964	23.8624	2.68825	1.01162		8.87656		1	120.259	57.1494	23.8624	84.6438	37.4441	69.7119	31.7056
	G500						GAPDH avg		G500							G500									IL-10
	GAPDH	iNOS	IL-1b	IL-6	IL-10	TNF-a	16.1867		GAPDH	iNOS	IL-1b	IL-6	IL-10	TNF-a		GAPDH	iNOS	IL-1b	IL-6	IL-10	TNF-a				C	LPS	A5	A10	G5	G10	M5	M10
	16.15	22.95	23.05	23.54	30.54	16.42				6.76333	6.86333	7.35333	14.3533	0.233333			157.951	150.47	87.0235	5.59188	4.70219		15.5625		1	6.06287	4.36707	2.70695	5.59188	3.40267	4.7349	2.90123
	16.38	22.98	23.03	23.51	30.53	16.46				6.79333	6.84333	7.32333	14.3433	0.273333			155.776	148.399	88.2383	5.43897	4.41782		16.2234		1	5.57897	4.33691	2.50822	5.43897	3.33264	4.60542	2.8219
	16.03	22.95	23.01	23.56	30.55	16.44				6.76333	6.82333	7.37333	14.3633	0.253333			161.27	148.399	84.6438	5.63077	4.60542		15.0324		1	6.32033	4.52108	2.68825	5.63077	3.45017	4.80099	3.00355
	G1000						GAPDH avg		G1000							G1000									IL6/IL10
	GAPDH	iNOS	IL-1b	IL-6	IL-10	TNF-a	16.22		GAPDH	iNOS	IL-1b	IL-6	IL-10	TNF-a		GAPDH	iNOS	IL-1b	IL-6	IL-10	TNF-a				C	LPS	A5	A10	G5	G10	M5	M10
	15.65	26.42	23.9	24.75	31.29	17.95				10.2	7.68	8.53	15.07	1.73			14.5876	85.4298	38.4968	3.40267	1.66632		11.3137		1	19.4271	13.1775	9.00047	15.5625	11.3137	14.8254	11.0043
	16.25	26.2	23.87	24.71	31.27	17.93				9.98	7.65	8.49	15.05	1.71			17.1088	84.8396	39.3057	3.33264	1.63203		11.7942		1	20.6776	12.996	9.44794	16.2234	11.7942	14.723	11.2356
	16.76	26.41	23.87	24.77	31.29	17.96				10.19	7.65	8.55	15.07	1.74			14.9977	83.6716	37.4441	3.45017	1.64338		10.8528		1	19.0273	12.6407	8.87656	15.0324	10.8528	14.5203	10.5561
	C						GAPDH avg		C							C
	GAPDH	iNOS	IL-1b	IL-6	IL-10	TNF-a	18.2633		GAPDH	iNOS	IL-1b	IL-6	IL-10	TNF-a		GAPDH	iNOS	IL-1b	IL-6	IL-10	TNF-a
	18.25	32.33	32.36	32.06	35.1	20.73				14.0667	14.0967	13.7967	16.8367	2.46667			1	1	1	1	1		1
	18.34	32.34	32.32	32.05	35.05	20.68				14.0767	14.0567	13.7867	16.7867	2.41667			1	1	1	1	1		1
	18.2	32.36	32.3	32.04	35.12	20.72				14.0967	14.0367	13.7767	16.8567	2.45667			1	1	1	1	1		1
	LPS						GAPDH avg		LPS							LPS
	GAPDH	iNOS	IL-1b	IL-6	IL-10	TNF-a	13.6533		GAPDH	iNOS	IL-1b	IL-6	IL-10	TNF-a		GAPDH	iNOS	IL-1b	IL-6	IL-10	TNF-a
	13.79	20.05	20.19	20.57	27.89	13.21				6.39667	6.53667	6.91667	14.2367	-0.443333			203.657	188.706	117.784	6.06287	7.51618		19.4271
	13.83	20.08	20.14	20.59	27.96	13.32				6.42667	6.48667	6.93667	14.3067	-0.333333			200.854	190.019	115.36	5.57897	6.72717		20.6776
	13.34	19.86	20.16	20.52	27.85	13.23				6.20667	6.50667	6.86667	14.1967	-0.423333			237.207	184.823	120.259	6.32033	7.3615		19.0273
